# Supplementary material for: Elevated levels of the stress hormone, corticosterone, cause ‘pessimistic’ judgment bias in broiler chickens
Source: Sci Rep. 2017 Jul 31;7:6860. doi: 10.1038/s41598-017-07040-y (PMC5537245; doi:10.1038/s41598-017-07040-y)
Supplement: Supplementary file 2 — Supplementary Dataset 1 [file 41598_2017_7040_MOESM2_ESM.xls]

## Sheet: Supplementary Data S1
X	Bird	Treatment	pH	PCO2	Na	Glucose	Replicate	StartWeight	EndWeight	Spleen	Liver	Heart
1	10	control	NA	NA	NA	NA	2	1276	1656	2.1	46.6	9.2
2	11	cort	7.37	41.3	145	240	2	1200	1493	1.2	59.9	6.6
3	12B	cort	7.5	35	143	259	1	1504	1924	2	63	8
4	12Y	control	7.46	32.9	143	245	1	1468	1818	3	56	8
5	14	cort	7.42	36	143	232	1	1509	1740	2	65	11
6	15	control	NA	NA	NA	NA	1	1596	1865	2	55	10
7	16	control	7.38	38.2	146	246	1	1649	1999	2	61	9
8	18	cort	NA	NA	NA	NA	2	1400	1718	1.5	61.5	7.6
9	190	control	7.15	66.4	144	224	2	1154	1529	2.2	47.2	8.2
10	2	cort	7.35	38.6	144	282	1	1644	1922	1	69	9
11	20	cort	7.45	43.7	144	336	2	1278	1629	1.4	64.9	7
12	23	control	7.27	45.1	144	240	2	1046	1430	1.7	41.5	7.5
13	25	control	NA	NA	NA	NA	2	1019	1339	1.3	32.3	8
14	27	cort	NA	NA	NA	NA	2	1020	1325	1.4	49.4	9.1
15	28	cort	7.36	43.8	144	321	2	1239	1360	1	38.8	6.5
16	30	cort	NA	NA	NA	NA	2	1129	1525	1.1	54.5	7.1
17	31	control	7.42	38.1	148	222	2	1256	1537	2	36.2	6.8
18	40	control	7.42	34.1	147	240	2	NA	1468	1.4	39.5	7.8
19	5	cort	7.34	41.4	144	263	2	1236	1582	1.2	64	9.2
20	6	control	NA	NA	NA	NA	2	1038	1297	1	33.3	6.7
21	7	cort	7.49	30.5	143	234	1	1705	2062	2	73	11
22	8	control	7.45	33	146	247	1	1583	1883	2	58	8
23	81	cort	7.41	41.6	144	234	1	1526	1883	2	82	8
