# Supplementary material for: Elevated levels of the stress hormone, corticosterone, cause ‘pessimistic’ judgment bias in broiler chickens
Source: Sci Rep. 2017 Jul 31;7:6860. doi: 10.1038/s41598-017-07040-y (PMC5537245; doi:10.1038/s41598-017-07040-y)
Supplement: Supplementary file 3 — Supplementary Dataset 2 [file 41598_2017_7040_MOESM3_ESM.xls]

## Sheet: Supplementary Data S2
	Replicate	Bird	Day	Trial	Latency	Valence	Treatment
1	1	7	7	1	5	POS	NA
2	1	15	7	1	9	POS	NA
3	1	14	7	1	22	POS	NA
4	1	8	7	1	5	POS	NA
5	1	81	7	1	20	POS	NA
6	1	16	7	1	10	POS	NA
7	1	12Y	7	1	10	POS	NA
8	1	12B	7	1	13	POS	NA
9	1	2	7	1	17	POS	NA
10	1	110	7	1	25	POS	NA
11	1	7	7	2	5	POS	NA
12	1	15	7	2	9	POS	NA
13	1	14	7	2	25	POS	NA
14	1	8	7	2	5	POS	NA
15	1	81	7	2	13	POS	NA
16	1	16	7	2	13	POS	NA
17	1	12Y	7	2	13	POS	NA
18	1	12B	7	2	15	POS	NA
19	1	2	7	2	14	POS	NA
20	1	110	7	2	120	POS	NA
21	1	7	7	3	120	NEG	NA
22	1	15	7	3	120	NEG	NA
23	1	14	7	3	119	NEG	NA
24	1	8	7	3	14	NEG	NA
25	1	81	7	3	120	NEG	NA
26	1	16	7	3	120	NEG	NA
27	1	12Y	7	3	120	NEG	NA
28	1	12B	7	3	30	NEG	NA
29	1	2	7	3	30	NEG	NA
30	1	110	7	3	120	NEG	NA
31	1	7	7	4	90	NEG	NA
32	1	15	7	4	28	NEG	NA
33	1	14	7	4	52	NEG	NA
34	1	8	7	4	12	NEG	NA
35	1	81	7	4	120	NEG	NA
36	1	16	7	4	120	NEG	NA
37	1	12Y	7	4	120	NEG	NA
38	1	12B	7	4	120	NEG	NA
39	1	2	7	4	120	NEG	NA
40	1	110	7	4	120	NEG	NA
41	1	7	7	5	6	POS	NA
42	1	15	7	5	17	POS	NA
43	1	14	7	5	8	POS	NA
44	1	8	7	5	5	POS	NA
45	1	81	7	5	120	POS	NA
46	1	16	7	5	100	POS	NA
47	1	12Y	7	5	120	POS	NA
48	1	12B	7	5	17	POS	NA
49	1	2	7	5	20	POS	NA
50	1	110	7	5	120	POS	NA
51	1	7	7	6	5	POS	NA
52	1	15	7	6	26	POS	NA
53	1	14	7	6	7	POS	NA
54	1	8	7	6	6	POS	NA
55	1	81	7	6	40	POS	NA
56	1	16	7	6	12	POS	NA
57	1	12Y	7	6	9	POS	NA
58	1	12B	7	6	32	POS	NA
59	1	2	7	6	15	POS	NA
60	1	110	7	6	16	POS	NA
61	1	7	7	7	5	POS	NA
62	1	15	7	7	12	POS	NA
63	1	14	7	7	13	POS	NA
64	1	8	7	7	6	POS	NA
65	1	81	7	7	60	POS	NA
66	1	16	7	7	51	POS	NA
67	1	12Y	7	7	5	POS	NA
68	1	12B	7	7	10	POS	NA
69	1	2	7	7	14	POS	NA
70	1	110	7	7	60	POS	NA
71	1	7	7	8	8	NEG	NA
72	1	15	7	8	25	NEG	NA
73	1	14	7	8	8	NEG	NA
74	1	8	7	8	14	NEG	NA
75	1	81	7	8	25	NEG	NA
76	1	16	7	8	120	NEG	NA
77	1	12Y	7	8	30	NEG	NA
78	1	12B	7	8	120	NEG	NA
79	1	2	7	8	28	NEG	NA
80	1	110	7	8	60	NEG	NA
81	1	7	7	9	4	POS	NA
82	1	15	7	9	8	POS	NA
83	1	14	7	9	12	POS	NA
84	1	8	7	9	8	POS	NA
85	1	81	7	9	11	POS	NA
86	1	16	7	9	21	POS	NA
87	1	12Y	7	9	8	POS	NA
88	1	12B	7	9	60	POS	NA
89	1	2	7	9	39	POS	NA
90	1	110	7	9	14	POS	NA
91	1	7	7	10	8	NEG	NA
92	1	15	7	10	120	NEG	NA
93	1	14	7	10	63	NEG	NA
94	1	8	7	10	120	NEG	NA
95	1	81	7	10	90	NEG	NA
96	1	16	7	10	120	NEG	NA
97	1	12Y	7	10	35	NEG	NA
98	1	12B	7	10	120	NEG	NA
99	1	2	7	10	24	NEG	NA
100	1	110	7	10	120	NEG	NA
101	1	7	7	11	5	POS	NA
102	1	15	7	11	7	POS	NA
103	1	14	7	11	5	POS	NA
104	1	8	7	11	7	POS	NA
105	1	81	7	11	9	POS	NA
106	1	16	7	11	49	POS	NA
107	1	12Y	7	11	9	POS	NA
108	1	12B	7	11	58	POS	NA
109	1	2	7	11	20	POS	NA
110	1	110	7	11	60	POS	NA
111	1	7	7	12	120	NEG	NA
112	1	15	7	12	25	NEG	NA
113	1	14	7	12	21	NEG	NA
114	1	8	7	12	120	NEG	NA
115	1	81	7	12	120	NEG	NA
116	1	16	7	12	120	NEG	NA
117	1	12Y	7	12	120	NEG	NA
118	1	12B	7	12	120	NEG	NA
119	1	2	7	12	120	NEG	NA
120	1	110	7	12	120	NEG	NA
121	1	81	8	1	30	POS	NA
122	1	7	8	1	14	POS	NA
123	1	15	8	1	18	POS	NA
124	1	14	8	1	4	POS	NA
125	1	8	8	1	10	NEG	NA
126	1	16	8	1	60	NEG	NA
127	1	12Y	8	1	11	POS	NA
128	1	12B	8	1	30	NEG	NA
129	1	2	8	1	60	NEG	NA
130	1	110	8	1	60	POS	NA
131	1	81	8	2	13	POS	NA
132	1	7	8	2	6	POS	NA
133	1	15	8	2	10	POS	NA
134	1	14	8	2	10	NEG	NA
135	1	8	8	2	7	POS	NA
136	1	16	8	2	60	NEG	NA
137	1	12Y	8	2	29	POS	NA
138	1	12B	8	2	8	POS	NA
139	1	2	8	2	60	POS	NA
140	1	110	8	2	60	NEG	NA
141	1	81	8	3	60	NEG	NA
142	1	7	8	3	60	NEG	NA
143	1	15	8	3	60	NEG	NA
144	1	14	8	3	6	POS	NA
145	1	8	8	3	25	NEG	NA
146	1	16	8	3	60	POS	NA
147	1	12Y	8	3	48	NEG	NA
148	1	12B	8	3	7	POS	NA
149	1	2	8	3	60	NEG	NA
150	1	110	8	3	60	NEG	NA
151	1	81	8	4	60	NEG	NA
152	1	7	8	4	60	NEG	NA
153	1	15	8	4	23	POS	NA
154	1	14	8	4	7	POS	NA
155	1	8	8	4	16	NEG	NA
156	1	16	8	4	60	POS	NA
157	1	12Y	8	4	53	POS	NA
158	1	12B	8	4	60	NEG	NA
159	1	2	8	4	60	NEG	NA
160	1	110	8	4	60	POS	NA
161	1	81	8	5	16	POS	NA
162	1	7	8	5	6	POS	NA
163	1	15	8	5	12	POS	NA
164	1	14	8	5	7	NEG	NA
165	1	8	8	5	9	POS	NA
166	1	16	8	5	60	NEG	NA
167	1	12Y	8	5	60	NEG	NA
168	1	12B	8	5	60	NEG	NA
169	1	2	8	5	13	POS	NA
170	1	110	8	5	60	NEG	NA
171	1	81	8	6	48	POS	NA
172	1	7	8	6	6	POS	NA
173	1	15	8	6	60	NEG	NA
174	1	14	8	6	6	POS	NA
175	1	8	8	6	60	NEG	NA
176	1	16	8	6	60	NEG	NA
177	1	12Y	8	6	6	POS	NA
178	1	12B	8	6	60	NEG	NA
179	1	2	8	6	60	NEG	NA
180	1	110	8	6	60	NEG	NA
181	1	81	8	7	60	NEG	NA
182	1	7	8	7	60	NEG	NA
183	1	15	8	7	60	NEG	NA
184	1	14	8	7	20	NEG	NA
185	1	8	8	7	5	POS	NA
186	1	16	8	7	15	POS	NA
187	1	12Y	8	7	60	NEG	NA
188	1	12B	8	7	11	POS	NA
189	1	2	8	7	60	POS	NA
190	1	110	8	7	6	POS	NA
191	1	81	8	8	60	NEG	NA
192	1	7	8	8	4	POS	NA
193	1	15	8	8	18	POS	NA
194	1	14	8	8	60	NEG	NA
195	1	8	8	8	4	POS	NA
196	1	16	8	8	15	POS	NA
197	1	12Y	8	8	46	NEG	NA
198	1	12B	8	8	5	POS	NA
199	1	2	8	8	60	POS	NA
200	1	110	8	8	13	POS	NA
201	1	81	8	9	5	POS	NA
202	1	7	8	9	60	NEG	NA
203	1	15	8	9	60	NEG	NA
204	1	14	8	9	4	POS	NA
205	1	8	8	9	60	NEG	NA
206	1	16	8	9	16	POS	NA
207	1	12Y	8	9	6	POS	NA
208	1	12B	8	9	60	NEG	NA
209	1	2	8	9	60	POS	NA
210	1	110	8	9	60	NEG	NA
211	1	81	8	10	58	NEG	NA
212	1	7	8	10	60	NEG	NA
213	1	15	8	10	60	NEG	NA
214	1	14	8	10	10	NEG	NA
215	1	8	8	10	20	NEG	NA
216	1	16	8	10	60	NEG	NA
217	1	12Y	8	10	26	NEG	NA
218	1	12B	8	10	60	NEG	NA
219	1	2	8	10	18	POS	NA
220	1	110	8	10	60	NEG	NA
221	1	81	8	11	9	POS	NA
222	1	7	8	11	5	POS	NA
223	1	15	8	11	16	POS	NA
224	1	14	8	11	5	POS	NA
225	1	8	8	11	7	POS	NA
226	1	16	8	11	60	NEG	NA
227	1	12Y	8	11	5	POS	NA
228	1	12B	8	11	44	POS	NA
229	1	2	8	11	60	NEG	NA
230	1	110	8	11	60	POS	NA
231	1	81	8	12	60	NEG	NA
232	1	7	8	12	60	NEG	NA
233	1	15	8	12	60	NEG	NA
234	1	14	8	12	60	NEG	NA
235	1	8	8	12	4	POS	NA
236	1	16	8	12	8	POS	NA
237	1	12Y	8	12	60	NEG	NA
238	1	12B	8	12	7	POS	NA
239	1	2	8	12	60	NEG	NA
240	1	110	8	12	18	POS	NA
241	1	81	9	1	60	NEG	NA
242	1	7	9	1	13	POS	NA
243	1	15	9	1	60	NEG	NA
244	1	14	9	1	8	NEG	NA
245	1	8	9	1	30	NEG	NA
246	1	16	9	1	16	NEG	NA
247	1	110	9	1	16	POS	NA
248	1	12Y	9	1	14	POS	NA
249	1	12B	9	1	60	NEG	NA
250	1	2	9	1	18	POS	NA
251	1	81	9	2	60	NEG	NA
252	1	7	9	2	60	NEG	NA
253	1	15	9	2	60	NEG	NA
254	1	14	9	2	5	POS	NA
255	1	8	9	2	6	POS	NA
256	1	16	9	2	8	POS	NA
257	1	110	9	2	60	NEG	NA
258	1	12Y	9	2	5	POS	NA
259	1	12B	9	2	60	NEG	NA
260	1	2	9	2	60	NEG	NA
261	1	81	9	3	60	POS	NA
262	1	7	9	3	60	NEG	NA
263	1	15	9	3	30	POS	NA
264	1	14	9	3	6	POS	NA
265	1	8	9	3	9	POS	NA
266	1	16	9	3	60	NEG	NA
267	1	110	9	3	22	POS	NA
268	1	12Y	9	3	60	NEG	NA
269	1	12B	9	3	8	POS	NA
270	1	2	9	3	27	POS	NA
271	1	81	9	4	47	POS	NA
272	1	7	9	4	5	POS	NA
273	1	15	9	4	14	POS	NA
274	1	14	9	4	60	NEG	NA
275	1	8	9	4	60	NEG	NA
276	1	16	9	4	14	POS	NA
277	1	110	9	4	60	NEG	NA
278	1	12Y	9	4	7	POS	NA
279	1	12B	9	4	8	POS	NA
280	1	2	9	4	60	NEG	NA
281	1	81	9	5	60	NEG	NA
282	1	7	9	5	8	POS	NA
283	1	15	9	5	16	POS	NA
284	1	14	9	5	4	POS	NA
285	1	8	9	5	60	NEG	NA
286	1	16	9	5	60	NEG	NA
287	1	110	9	5	60	POS	NA
288	1	12Y	9	5	60	NEG	NA
289	1	12B	9	5	7	POS	NA
290	1	2	9	5	11	POS	NA
291	1	81	9	6	28	POS	NA
292	1	7	9	6	60	NEG	NA
293	1	15	9	6	15	POS	NA
294	1	14	9	6	60	NEG	NA
295	1	8	9	6	60	NEG	NA
296	1	16	9	6	14	POS	NA
297	1	110	9	6	31	POS	NA
298	1	12Y	9	6	6	POS	NA
299	1	12B	9	6	8	POS	NA
300	1	2	9	6	16	POS	NA
301	1	81	9	7	60	NEG	NA
302	1	7	9	7	60	NEG	NA
303	1	15	9	7	60	NEG	NA
304	1	14	9	7	60	NEG	NA
305	1	8	9	7	9	POS	NA
306	1	16	9	7	7	POS	NA
307	1	110	9	7	60	NEG	NA
308	1	12Y	9	7	60	NEG	NA
309	1	12B	9	7	60	NEG	NA
310	1	2	9	7	60	NEG	NA
311	1	81	9	8	13	POS	NA
312	1	7	9	8	3	POS	NA
313	1	15	9	8	5	POS	NA
314	1	14	9	8	10	POS	NA
315	1	8	9	8	3	POS	NA
316	1	16	9	8	60	NEG	NA
317	1	110	9	8	60	POS	NA
318	1	12Y	9	8	10	POS	NA
319	1	12B	9	8	60	NEG	NA
320	1	2	9	8	60	NEG	NA
321	1	81	9	9	60	NEG	NA
322	1	7	9	9	6	POS	NA
323	1	15	9	9	60	NEG	NA
324	1	14	9	9	60	NEG	NA
325	1	8	9	9	5	POS	NA
326	1	16	9	9	31	POS	NA
327	1	110	9	9	60	NEG	NA
328	1	12Y	9	9	8	NEG	NA
329	1	12B	9	9	60	NEG	NA
330	1	2	9	9	60	NEG	NA
331	1	81	9	10	15	POS	NA
332	1	7	9	10	10	POS	NA
333	1	15	9	10	60	NEG	NA
334	1	14	9	10	6	POS	NA
335	1	8	9	10	60	NEG	NA
336	1	16	9	10	60	NEG	NA
337	1	110	9	10	26	POS	NA
338	1	12Y	9	10	60	NEG	NA
339	1	12B	9	10	5	POS	NA
340	1	2	9	10	17	POS	NA
341	1	81	9	11	10	POS	NA
342	1	7	9	11	60	NEG	NA
343	1	15	9	11	22	POS	NA
344	1	14	9	11	60	NEG	NA
345	1	8	9	11	60	NEG	NA
346	1	16	9	11	60	NEG	NA
347	1	110	9	11	60	NEG	NA
348	1	12Y	9	11	7	POS	NA
349	1	12B	9	11	60	NEG	NA
350	1	2	9	11	60	NEG	NA
351	1	81	9	12	60	NEG	NA
352	1	7	9	12	60	NEG	NA
353	1	15	9	12	60	NEG	NA
354	1	14	9	12	5	POS	NA
355	1	8	9	12	8	POS	NA
356	1	16	9	12	46	POS	NA
357	1	110	9	12	60	NEG	NA
358	1	12Y	9	12	60	NEG	NA
359	1	12B	9	12	9	POS	NA
360	1	2	9	12	60	POS	NA
361	1	81	10	1	8	POS	NA
362	1	8	10	1	16	NEG	NA
363	1	7	10	1	60	NEG	NA
364	1	15	10	1	15	NEG	NA
365	1	14	10	1	4	POS	NA
366	1	12B	10	1	60	NEG	NA
367	1	12Y	10	1	60	NEG	NA
368	1	110	10	1	60	NEG	NA
369	1	2	10	1	60	NEG	NA
370	1	16	10	1	60	POS	NA
371	1	81	10	2	60	NEG	NA
372	1	8	10	2	5	POS	NA
373	1	7	10	2	3	POS	NA
374	1	15	10	2	60	NEG	NA
375	1	14	10	2	3	POS	NA
376	1	12B	10	2	60	NEG	NA
377	1	12Y	10	2	60	NEG	NA
378	1	110	10	2	60	POS	NA
379	1	2	10	2	60	NEG	NA
380	1	16	10	2	41	POS	NA
381	1	81	10	3	60	POS	NA
382	1	8	10	3	5	POS	NA
383	1	7	10	3	60	NEG	NA
384	1	15	10	3	24	POS	NA
385	1	14	10	3	33	NEG	NA
386	1	12B	10	3	10	POS	NA
387	1	12Y	10	3	6	POS	NA
388	1	110	10	3	60	POS	NA
389	1	2	10	3	20	POS	NA
390	1	16	10	3	60	NEG	NA
391	1	81	10	4	60	NEG	NA
392	1	8	10	4	60	NEG	NA
393	1	7	10	4	9	POS	NA
394	1	15	10	4	8	POS	NA
395	1	14	10	4	59	NEG	NA
396	1	12B	10	4	4	POS	NA
397	1	12Y	10	4	57	NEG	NA
398	1	110	10	4	60	NEG	NA
399	1	2	10	4	11	POS	NA
400	1	16	10	4	8	POS	NA
401	1	81	10	5	60	POS	NA
402	1	8	10	5	20	NEG	NA
403	1	7	10	5	4	POS	NA
404	1	15	10	5	60	NEG	NA
405	1	14	10	5	24	NEG	NA
406	1	12B	10	5	5	POS	NA
407	1	12Y	10	5	10	NEG	NA
408	1	110	10	5	15	POS	NA
409	1	2	10	5	60	NEG	NA
410	1	16	10	5	60	NEG	NA
411	1	81	10	6	60	NEG	NA
412	1	8	10	6	60	NEG	NA
413	1	7	10	6	60	NEG	NA
414	1	15	10	6	20	POS	NA
415	1	14	10	6	10	NEG	NA
416	1	12B	10	6	60	NEG	NA
417	1	12Y	10	6	5	POS	NA
418	1	110	10	6	39	POS	NA
419	1	2	10	6	10	POS	NA
420	1	16	10	6	16	POS	NA
421	1	81	10	7	60	NEG	NA
422	1	8	10	7	6	POS	NA
423	1	7	10	7	60	NEG	NA
424	1	15	10	7	7	POS	NA
425	1	14	10	7	5	POS	NA
426	1	12B	10	7	7	POS	NA
427	1	12Y	10	7	60	NEG	NA
428	1	110	10	7	60	NEG	NA
429	1	2	10	7	6	POS	NA
430	1	16	10	7	60	NEG	NA
431	1	81	10	8	14	POS	NA
432	1	8	10	8	4	POS	NA
433	1	7	10	8	7	POS	NA
434	1	15	10	8	60	NEG	NA
435	1	14	10	8	4	POS	NA
436	1	12B	10	8	60	NEG	NA
437	1	12Y	10	8	60	NEG	NA
438	1	110	10	8	60	POS	NA
439	1	2	10	8	60	NEG	NA
440	1	16	10	8	60	NEG	NA
441	1	81	10	9	14	POS	NA
442	1	8	10	9	6	POS	NA
443	1	7	10	9	60	NEG	NA
444	1	15	10	9	6	POS	NA
445	1	14	10	9	3	POS	NA
446	1	12B	10	9	60	NEG	NA
447	1	12Y	10	9	6	POS	NA
448	1	110	10	9	60	NEG	NA
449	1	2	10	9	11	POS	NA
450	1	16	10	9	60	NEG	NA
451	1	81	10	10	60	POS	NA
452	1	8	10	10	35	NEG	NA
453	1	7	10	10	4	POS	NA
454	1	15	10	10	9	POS	NA
455	1	14	10	10	30	NEG	NA
456	1	12B	10	10	7	POS	NA
457	1	12Y	10	10	4	POS	NA
458	1	110	10	10	60	NEG	NA
459	1	2	10	10	10	POS	NA
460	1	16	10	10	5	POS	NA
461	1	81	10	11	60	NEG	NA
462	1	8	10	11	60	NEG	NA
463	1	7	10	11	3	POS	NA
464	1	15	10	11	60	NEG	NA
465	1	14	10	11	2	POS	NA
466	1	12B	10	11	6	POS	NA
467	1	12Y	10	11	60	NEG	NA
468	1	110	10	11	60	POS	NA
469	1	2	10	11	60	NEG	NA
470	1	16	10	11	60	NEG	NA
471	1	81	10	12	60	NEG	NA
472	1	8	10	12	5	POS	NA
473	1	7	10	12	60	NEG	NA
474	1	15	10	12	60	NEG	NA
475	1	14	10	12	50	NEG	NA
476	1	12B	10	12	60	NEG	NA
477	1	12Y	10	12	4	POS	NA
478	1	110	10	12	60	NEG	NA
479	1	2	10	12	60	NEG	NA
480	1	16	10	12	8	POS	NA
481	2	34	7	1	6	POS	NA
482	2	30	7	1	8	POS	NA
483	2	25	7	1	15	POS	NA
484	2	18	7	1	6	POS	NA
485	2	10	7	1	5	POS	NA
486	2	31	7	1	9	POS	NA
487	2	20	7	1	55	POS	NA
488	2	34	7	2	16	POS	NA
489	2	30	7	2	14	POS	NA
490	2	25	7	2	5	POS	NA
491	2	18	7	2	7	POS	NA
492	2	10	7	2	19	POS	NA
493	2	31	7	2	5	POS	NA
494	2	20	7	2	55	POS	NA
495	2	34	7	3	120	NEG	NA
496	2	30	7	3	120	NEG	NA
497	2	25	7	3	120	NEG	NA
498	2	18	7	3	42	NEG	NA
499	2	10	7	3	120	NEG	NA
500	2	31	7	3	120	NEG	NA
501	2	20	7	3	120	NEG	NA
502	2	34	7	4	120	NEG	NA
503	2	30	7	4	120	NEG	NA
504	2	25	7	4	120	NEG	NA
505	2	18	7	4	120	NEG	NA
506	2	10	7	4	120	NEG	NA
507	2	31	7	4	120	NEG	NA
508	2	20	7	4	120	NEG	NA
509	2	34	7	5	5	POS	NA
510	2	30	7	5	110	POS	NA
511	2	25	7	5	19	POS	NA
512	2	18	7	5	54	POS	NA
513	2	10	7	5	6	POS	NA
514	2	31	7	5	10	POS	NA
515	2	20	7	5	56	POS	NA
516	2	34	7	6	3	POS	NA
517	2	30	7	6	3	POS	NA
518	2	25	7	6	6	POS	NA
519	2	18	7	6	8	POS	NA
520	2	10	7	6	4	POS	NA
521	2	31	7	6	3	POS	NA
522	2	20	7	6	3	POS	NA
523	2	34	7	7	120	NEG	NA
524	2	30	7	7	120	NEG	NA
525	2	25	7	7	120	NEG	NA
526	2	18	7	7	120	NEG	NA
527	2	10	7	7	120	NEG	NA
528	2	31	7	7	120	NEG	NA
529	2	20	7	7	120	NEG	NA
530	2	34	7	8	3	POS	NA
531	2	30	7	8	5	POS	NA
532	2	25	7	8	10	POS	NA
533	2	18	7	8	5	POS	NA
534	2	10	7	8	7	POS	NA
535	2	31	7	8	5	POS	NA
536	2	20	7	8	3	POS	NA
537	2	34	7	9	120	NEG	NA
538	2	30	7	9	19	NEG	NA
539	2	25	7	9	120	NEG	NA
540	2	18	7	9	120	NEG	NA
541	2	10	7	9	120	NEG	NA
542	2	31	7	9	120	NEG	NA
543	2	20	7	9	120	NEG	NA
544	2	34	7	10	8	POS	NA
545	2	30	7	10	3	POS	NA
546	2	25	7	10	26	POS	NA
547	2	18	7	10	6	POS	NA
548	2	10	7	10	4	POS	NA
549	2	31	7	10	5	POS	NA
550	2	20	7	10	4	POS	NA
551	2	34	7	11	120	NEG	NA
552	2	30	7	11	18	NEG	NA
553	2	25	7	11	120	NEG	NA
554	2	18	7	11	120	NEG	NA
555	2	10	7	11	120	NEG	NA
556	2	31	7	11	120	NEG	NA
557	2	20	7	11	120	NEG	NA
558	2	34	7	12	120	NEG	NA
559	2	30	7	12	120	NEG	NA
560	2	25	7	12	120	NEG	NA
561	2	18	7	12	120	NEG	NA
562	2	10	7	12	120	NEG	NA
563	2	31	7	12	120	NEG	NA
564	2	20	7	12	120	NEG	NA
565	2	34	8	1	6	POS	NA
566	2	30	8	1	22	POS	NA
567	2	25	8	1	8	POS	NA
568	2	18	8	1	6	POS	NA
569	2	10	8	1	4	POS	NA
570	2	31	8	1	13	POS	NA
571	2	20	8	1	3	POS	NA
572	2	34	8	2	60	NEG	NA
573	2	30	8	2	60	NEG	NA
574	2	25	8	2	60	NEG	NA
575	2	18	8	2	5	POS	NA
576	2	10	8	2	60	NEG	NA
577	2	31	8	2	12	POS	NA
578	2	20	8	2	5	POS	NA
579	2	34	8	3	60	NEG	NA
580	2	30	8	3	14	POS	NA
581	2	25	8	3	60	NEG	NA
582	2	18	8	3	60	NEG	NA
583	2	10	8	3	60	NEG	NA
584	2	31	8	3	60	NEG	NA
585	2	20	8	3	60	NEG	NA
586	2	34	8	4	16	POS	NA
587	2	30	8	4	60	NEG	NA
588	2	25	8	4	6	POS	NA
589	2	18	8	4	60	NEG	NA
590	2	10	8	4	3	POS	NA
591	2	31	8	4	49	NEG	NA
592	2	20	8	4	60	NEG	NA
593	2	34	8	5	12	POS	NA
594	2	30	8	5	13	POS	NA
595	2	25	8	5	11	POS	NA
596	2	18	8	5	7	POS	NA
597	2	10	8	5	60	NEG	NA
598	2	31	8	5	60	NEG	NA
599	2	20	8	5	60	NEG	NA
600	2	34	8	6	60	NEG	NA
601	2	30	8	6	60	NEG	NA
602	2	25	8	6	60	NEG	NA
603	2	18	8	6	60	NEG	NA
604	2	10	8	6	3	POS	NA
605	2	31	8	6	7	POS	NA
606	2	20	8	6	4	POS	NA
607	2	34	8	7	13	POS	NA
608	2	30	8	7	60	NEG	NA
609	2	25	8	7	21	NEG	NA
610	2	18	8	7	30	POS	NA
611	2	10	8	7	60	NEG	NA
612	2	31	8	7	60	NEG	NA
613	2	20	8	7	60	NEG	NA
614	2	34	8	8	60	NEG	NA
615	2	30	8	8	18	POS	NA
616	2	25	8	8	8	POS	NA
617	2	18	8	8	60	NEG	NA
618	2	10	8	8	4	POS	NA
619	2	31	8	8	60	NEG	NA
620	2	20	8	8	60	NEG	NA
621	2	34	8	9	10	POS	NA
622	2	30	8	9	60	NEG	NA
623	2	25	8	9	60	NEG	NA
624	2	18	8	9	60	NEG	NA
625	2	10	8	9	3	POS	NA
626	2	31	8	9	30	POS	NA
627	2	20	8	9	3	POS	NA
628	2	34	8	10	10	NEG	NA
629	2	30	8	10	10	NEG	NA
630	2	25	8	10	10	NEG	NA
631	2	18	8	10	10	NEG	NA
632	2	10	8	10	10	NEG	NA
633	2	31	8	10	10	NEG	NA
634	2	20	8	10	3	POS	NA
635	2	34	8	11	4	POS	NA
636	2	30	8	11	10	POS	NA
637	2	25	8	11	9	POS	NA
638	2	18	8	11	60	POS	NA
639	2	10	8	11	6	POS	NA
640	2	31	8	11	6	POS	NA
641	2	20	8	11	60	NEG	NA
642	2	34	8	12	60	NEG	NA
643	2	30	8	12	6	POS	NA
644	2	25	8	12	15	POS	NA
645	2	18	8	12	4	POS	NA
646	2	10	8	12	60	NEG	NA
647	2	31	8	12	6	POS	NA
648	2	20	8	12	3	POS	NA
649	2	31	9	1	60	NEG	NA
650	2	18	9	1	5	POS	NA
651	2	30	9	1	60	NEG	NA
652	2	10	9	1	60	NEG	NA
653	2	20	9	1	60	NEG	NA
654	2	25	9	1	11	POS	NA
655	2	34	9	1	60	NEG	NA
656	2	31	9	2	60	NEG	NA
657	2	18	9	2	6	POS	NA
658	2	30	9	2	60	NEG	NA
659	2	10	9	2	60	NEG	NA
660	2	20	9	2	3	POS	NA
661	2	25	9	2	8	POS	NA
662	2	34	9	2	60	NEG	NA
663	2	31	9	3	8	POS	NA
664	2	18	9	3	60	NEG	NA
665	2	30	9	3	15	POS	NA
666	2	10	9	3	3	POS	NA
667	2	20	9	3	3	POS	NA
668	2	25	9	3	60	NEG	NA
669	2	34	9	3	4	POS	NA
670	2	31	9	4	8	POS	NA
671	2	18	9	4	8	POS	NA
672	2	30	9	4	9	POS	NA
673	2	10	9	4	60	NEG	NA
674	2	20	9	4	60	NEG	NA
675	2	25	9	4	60	NEG	NA
676	2	34	9	4	5	POS	NA
677	2	31	9	5	60	NEG	NA
678	2	18	9	5	60	NEG	NA
679	2	30	9	5	5	POS	NA
680	2	10	9	5	60	NEG	NA
681	2	20	9	5	3	POS	NA
682	2	25	9	5	6	POS	NA
683	2	34	9	5	60	NEG	NA
684	2	31	9	6	7	POS	NA
685	2	18	9	6	13	POS	NA
686	2	30	9	6	5	POS	NA
687	2	10	9	6	5	POS	NA
688	2	20	9	6	60	NEG	NA
689	2	25	9	6	6	POS	NA
690	2	34	9	6	4	POS	NA
691	2	31	9	7	60	NEG	NA
692	2	18	9	7	52	NEG	NA
693	2	30	9	7	60	NEG	NA
694	2	10	9	7	60	POS	NA
695	2	20	9	7	3	POS	NA
696	2	25	9	7	60	NEG	NA
697	2	34	9	7	6	POS	NA
698	2	31	9	8	5	POS	NA
699	2	18	9	8	8	POS	NA
700	2	30	9	8	8	POS	NA
701	2	10	9	8	60	POS	NA
702	2	20	9	8	60	NEG	NA
703	2	25	9	8	5	POS	NA
704	2	34	9	8	60	NEG	NA
705	2	31	9	9	5	POS	NA
706	2	18	9	9	55	NEG	NA
707	2	30	9	9	15	NEG	NA
708	2	10	9	9	60	NEG	NA
709	2	20	9	9	4	POS	NA
710	2	25	9	9	60	NEG	NA
711	2	34	9	9	60	NEG	NA
712	2	31	9	10	5	POS	NA
713	2	18	9	10	4	POS	NA
714	2	30	9	10	60	NEG	NA
715	2	10	9	10	3	POS	NA
716	2	20	9	10	60	NEG	NA
717	2	25	9	10	4	POS	NA
718	2	34	9	10	60	POS	NA
719	2	31	9	11	60	NEG	NA
720	2	18	9	11	60	NEG	NA
721	2	30	9	11	12	POS	NA
722	2	10	9	11	3	POS	NA
723	2	20	9	11	3	POS	NA
724	2	25	9	11	60	NEG	NA
725	2	34	9	11	3	POS	NA
726	2	31	9	12	60	NEG	NA
727	2	18	9	12	60	NEG	NA
728	2	30	9	12	60	NEG	NA
729	2	10	9	12	60	NEG	NA
730	2	20	9	12	60	NEG	NA
731	2	25	9	12	60	NEG	NA
732	2	34	9	12	60	NEG	NA
733	2	10	10	1	60	NEG	NA
734	2	34	10	1	5	POS	NA
735	2	30	10	1	9	POS	NA
736	2	25	10	1	60	NEG	NA
737	2	20	10	1	60	NEG	NA
738	2	18	10	1	4	POS	NA
739	2	31	10	1	60	NEG	NA
740	2	10	10	2	5	POS	NA
741	2	34	10	2	60	NEG	NA
742	2	30	10	2	60	NEG	NA
743	2	25	10	2	5	POS	NA
744	2	20	10	2	60	NEG	NA
745	2	18	10	2	4	POS	NA
746	2	31	10	2	4	POS	NA
747	2	10	10	3	3	POS	NA
748	2	34	10	3	4	POS	NA
749	2	30	10	3	6	POS	NA
750	2	25	10	3	5	POS	NA
751	2	20	10	3	3	POS	NA
752	2	18	10	3	60	NEG	NA
753	2	31	10	3	3	POS	NA
754	2	10	10	4	60	NEG	NA
755	2	34	10	4	60	NEG	NA
756	2	30	10	4	60	NEG	NA
757	2	25	10	4	60	NEG	NA
758	2	20	10	4	3	POS	NA
759	2	18	10	4	60	NEG	NA
760	2	31	10	4	60	NEG	NA
761	2	10	10	5	4	POS	NA
762	2	34	10	5	5	POS	NA
763	2	30	10	5	7	POS	NA
764	2	25	10	5	5	POS	NA
765	2	20	10	5	60	NEG	NA
766	2	18	10	5	60	NEG	NA
767	2	31	10	5	4	POS	NA
768	2	10	10	6	4	POS	NA
769	2	34	10	6	60	NEG	NA
770	2	30	10	6	7	POS	NA
771	2	25	10	6	5	POS	NA
772	2	20	10	6	60	NEG	NA
773	2	18	10	6	4	POS	NA
774	2	31	10	6	3	POS	NA
775	2	10	10	7	60	NEG	NA
776	2	34	10	7	60	NEG	NA
777	2	30	10	7	60	NEG	NA
778	2	25	10	7	60	NEG	NA
779	2	20	10	7	2	POS	NA
780	2	18	10	7	60	NEG	NA
781	2	31	10	7	60	NEG	NA
782	2	10	10	8	60	NEG	NA
783	2	34	10	8	4	POS	NA
784	2	30	10	8	60	NEG	NA
785	2	25	10	8	60	NEG	NA
786	2	20	10	8	3	POS	NA
787	2	18	10	8	4	POS	NA
788	2	31	10	8	3	POS	NA
789	2	10	10	9	3	POS	NA
790	2	34	10	9	5	POS	NA
791	2	30	10	9	5	POS	NA
792	2	25	10	9	60	NEG	NA
793	2	20	10	9	60	NEG	NA
794	2	18	10	9	5	POS	NA
795	2	31	10	9	60	NEG	NA
796	2	10	10	10	60	NEG	NA
797	2	34	10	10	60	NEG	NA
798	2	30	10	10	60	NEG	NA
799	2	25	10	10	60	NEG	NA
800	2	20	10	10	60	NEG	NA
801	2	18	10	10	4	POS	NA
802	2	31	10	10	60	NEG	NA
803	2	10	10	11	3	POS	NA
804	2	34	10	11	3	POS	NA
805	2	30	10	11	60	NEG	NA
806	2	25	10	11	6	POS	NA
807	2	20	10	11	3	POS	NA
808	2	18	10	11	60	NEG	NA
809	2	31	10	11	4	POS	NA
810	2	10	10	12	60	NEG	NA
811	2	34	10	12	60	NEG	NA
812	2	30	10	12	60	POS	NA
813	2	25	10	12	5	POS	NA
814	2	20	10	12	3	POS	NA
815	2	18	10	12	4	POS	NA
816	2	31	10	12	60	NEG	NA
817	NA	8	13	NA	5	NPOS	control
818	NA	16	13	NA	4	NPOS	control
819	NA	12Y	13	NA	8	NPOS	control
820	NA	15	13	NA	7	NPOS	control
821	NA	7	13	NA	9	NPOS	cort
822	NA	14	13	NA	60	NPOS	cort
823	NA	12B	13	NA	35	NPOS	cort
824	NA	2	13	NA	12	NPOS	cort
825	NA	81	13	NA	60	NPOS	cort
826	NA	18	13	NA	4	NPOS	cort
827	NA	31	13	NA	5	NPOS	control
828	NA	30	13	NA	5	NPOS	cort
829	NA	25	13	NA	3	NPOS	control
830	NA	20	13	NA	3	NPOS	cort
831	NA	10	13	NA	2	NPOS	control
832	NA	8	14	NA	12	NPOS	control
833	NA	16	14	NA	4	NPOS	control
834	NA	12Y	14	NA	3	NPOS	control
835	NA	15	14	NA	60	NPOS	control
836	NA	7	14	NA	6	NPOS	cort
837	NA	14	14	NA	60	NPOS	cort
838	NA	12B	14	NA	5	NPOS	cort
839	NA	2	14	NA	10	NPOS	cort
840	NA	81	14	NA	60	NPOS	cort
841	NA	18	14	NA	4	NPOS	cort
842	NA	31	14	NA	3	NPOS	control
843	NA	30	14	NA	7	NPOS	cort
844	NA	25	14	NA	3	NPOS	control
845	NA	20	14	NA	3	NPOS	cort
846	NA	10	14	NA	3	NPOS	control
847	NA	8	15	NA	8	NPOS	control
848	NA	16	15	NA	60	NPOS	control
849	NA	12Y	15	NA	4	NPOS	control
850	NA	15	15	NA	9	NPOS	control
851	NA	7	15	NA	12	NPOS	cort
852	NA	14	15	NA	4	NPOS	cort
853	NA	12B	15	NA	8	NPOS	cort
854	NA	2	15	NA	24	NPOS	cort
855	NA	81	15	NA	60	NPOS	cort
856	NA	18	15	NA	3	NPOS	cort
857	NA	31	15	NA	4	NPOS	control
858	NA	30	15	NA	6	NPOS	cort
859	NA	25	15	NA	3	NPOS	control
860	NA	20	15	NA	3	NPOS	cort
861	NA	10	15	NA	3	NPOS	control
862	NA	8	13	NA	34	MID	control
863	NA	16	13	NA	7	MID	control
864	NA	12Y	13	NA	9	MID	control
865	NA	15	13	NA	6	MID	control
866	NA	7	13	NA	60	MID	cort
867	NA	14	13	NA	60	MID	cort
868	NA	12B	13	NA	4	MID	cort
869	NA	2	13	NA	10	MID	cort
870	NA	81	13	NA	60	MID	cort
871	NA	18	13	NA	10	MID	cort
872	NA	31	13	NA	5	MID	control
873	NA	30	13	NA	60	MID	cort
874	NA	25	13	NA	5	MID	control
875	NA	20	13	NA	4	MID	cort
876	NA	10	13	NA	4	MID	control
877	NA	8	14	NA	6	MID	control
878	NA	16	14	NA	6	MID	control
879	NA	12Y	14	NA	60	MID	control
880	NA	15	14	NA	60	MID	control
881	NA	7	14	NA	12	MID	cort
882	NA	14	14	NA	60	MID	cort
883	NA	12B	14	NA	60	MID	cort
884	NA	2	14	NA	13	MID	cort
885	NA	81	14	NA	60	MID	cort
886	NA	18	14	NA	3	MID	cort
887	NA	31	14	NA	5	MID	control
888	NA	30	14	NA	17	MID	cort
889	NA	25	14	NA	3	MID	control
890	NA	20	14	NA	3	MID	cort
891	NA	10	14	NA	3	MID	control
892	NA	8	15	NA	8	MID	control
893	NA	16	15	NA	60	MID	control
894	NA	12Y	15	NA	5	MID	control
895	NA	15	15	NA	9	MID	control
896	NA	7	15	NA	12	MID	cort
897	NA	14	15	NA	4	MID	cort
898	NA	12B	15	NA	8	MID	cort
899	NA	2	15	NA	24	MID	cort
900	NA	81	15	NA	60	MID	cort
901	NA	18	15	NA	4	MID	cort
902	NA	31	15	NA	3	MID	control
903	NA	30	15	NA	8	MID	cort
904	NA	25	15	NA	3	MID	control
905	NA	20	15	NA	3	MID	cort
906	NA	10	15	NA	3	MID	control
907	NA	8	13	NA	12	NNEG	control
908	NA	16	13	NA	60	NNEG	control
909	NA	12Y	13	NA	8	NNEG	control
910	NA	15	13	NA	60	NNEG	control
911	NA	7	13	NA	60	NNEG	cort
912	NA	14	13	NA	6	NNEG	cort
913	NA	12B	13	NA	60	NNEG	cort
914	NA	2	13	NA	60	NNEG	cort
915	NA	81	13	NA	60	NNEG	cort
916	NA	18	13	NA	12	NNEG	cort
917	NA	31	13	NA	16	NNEG	control
918	NA	30	13	NA	23	NNEG	cort
919	NA	25	13	NA	4	NNEG	control
920	NA	20	13	NA	60	NNEG	cort
921	NA	10	13	NA	15	NNEG	control
922	NA	8	14	NA	11	NNEG	control
923	NA	16	14	NA	12	NNEG	control
924	NA	12Y	14	NA	6	NNEG	control
925	NA	15	14	NA	24	NNEG	control
926	NA	7	14	NA	60	NNEG	cort
927	NA	14	14	NA	60	NNEG	cort
928	NA	12B	14	NA	60	NNEG	cort
929	NA	2	14	NA	60	NNEG	cort
930	NA	81	14	NA	60	NNEG	cort
931	NA	18	14	NA	7	NNEG	cort
932	NA	31	14	NA	8	NNEG	control
933	NA	30	14	NA	60	NNEG	cort
934	NA	25	14	NA	3	NNEG	control
935	NA	20	14	NA	60	NNEG	cort
936	NA	10	14	NA	3	NNEG	control
937	NA	8	15	NA	6	NNEG	control
938	NA	16	15	NA	60	NNEG	control
939	NA	12Y	15	NA	15	NNEG	control
940	NA	15	15	NA	60	NNEG	control
941	NA	7	15	NA	25	NNEG	cort
942	NA	14	15	NA	4	NNEG	cort
943	NA	12B	15	NA	60	NNEG	cort
944	NA	2	15	NA	60	NNEG	cort
945	NA	81	15	NA	25	NNEG	cort
946	NA	18	15	NA	6	NNEG	cort
947	NA	31	15	NA	6	NNEG	control
948	NA	30	15	NA	60	NNEG	cort
949	NA	25	15	NA	4	NNEG	control
950	NA	20	15	NA	60	NNEG	cort
951	NA	10	15	NA	4	NNEG	control
952	NA	8	13	NA	6	POS1	control
953	NA	16	13	NA	5	POS1	control
954	NA	12Y	13	NA	10	POS1	control
955	NA	15	13	NA	8	POS1	control
956	NA	7	13	NA	60	POS1	cort
957	NA	14	13	NA	4	POS1	cort
958	NA	12B	13	NA	9	POS1	cort
959	NA	2	13	NA	5	POS1	cort
960	NA	81	13	NA	60	POS1	cort
961	NA	18	13	NA	6	POS1	cort
962	NA	31	13	NA	8	POS1	control
963	NA	30	13	NA	8	POS1	cort
964	NA	25	13	NA	3	POS1	control
965	NA	20	13	NA	4	POS1	cort
966	NA	10	13	NA	5	POS1	control
967	NA	8	14	NA	13	POS1	control
968	NA	16	14	NA	3	POS1	control
969	NA	12Y	14	NA	18	POS1	control
970	NA	15	14	NA	35	POS1	control
971	NA	7	14	NA	60	POS1	cort
972	NA	14	14	NA	60	POS1	cort
973	NA	12B	14	NA	11	POS1	cort
974	NA	2	14	NA	12	POS1	cort
975	NA	81	14	NA	60	POS1	cort
976	NA	18	14	NA	3	POS1	cort
977	NA	31	14	NA	6	POS1	control
978	NA	30	14	NA	6	POS1	cort
979	NA	25	14	NA	3	POS1	control
980	NA	20	14	NA	3	POS1	cort
981	NA	10	14	NA	3	POS1	control
982	NA	8	15	NA	8	POS1	control
983	NA	16	15	NA	60	POS1	control
984	NA	12Y	15	NA	17	POS1	control
985	NA	15	15	NA	6	POS1	control
986	NA	7	15	NA	60	POS1	cort
987	NA	14	15	NA	4	POS1	cort
988	NA	12B	15	NA	9	POS1	cort
989	NA	2	15	NA	12	POS1	cort
990	NA	81	15	NA	60	POS1	cort
991	NA	18	15	NA	5	POS1	cort
992	NA	31	15	NA	7	POS1	control
993	NA	30	15	NA	6	POS1	cort
994	NA	25	15	NA	4	POS1	control
995	NA	20	15	NA	3	POS1	cort
996	NA	10	15	NA	4	POS1	control
997	NA	8	13	NA	30	POS2	control
998	NA	16	13	NA	5	POS2	control
999	NA	12Y	13	NA	5	POS2	control
1000	NA	15	13	NA	9	POS2	control
1001	NA	7	13	NA	17	POS2	cort
1002	NA	14	13	NA	60	POS2	cort
1003	NA	12B	13	NA	7	POS2	cort
1004	NA	2	13	NA	56	POS2	cort
1005	NA	81	13	NA	60	POS2	cort
1006	NA	18	13	NA	3	POS2	cort
1007	NA	31	13	NA	7	POS2	control
1008	NA	30	13	NA	7	POS2	cort
1009	NA	25	13	NA	4	POS2	control
1010	NA	20	13	NA	4	POS2	cort
1011	NA	10	13	NA	3	POS2	control
1012	NA	8	14	NA	10	POS2	control
1013	NA	16	14	NA	5	POS2	control
1014	NA	12Y	14	NA	5	POS2	control
1015	NA	15	14	NA	12	POS2	control
1016	NA	7	14	NA	60	POS2	cort
1017	NA	14	14	NA	60	POS2	cort
1018	NA	12B	14	NA	12	POS2	cort
1019	NA	2	14	NA	13	POS2	cort
1020	NA	81	14	NA	60	POS2	cort
1021	NA	18	14	NA	3	POS2	cort
1022	NA	31	14	NA	6	POS2	control
1023	NA	30	14	NA	17	POS2	cort
1024	NA	25	14	NA	3	POS2	control
1025	NA	20	14	NA	3	POS2	cort
1026	NA	10	14	NA	3	POS2	control
1027	NA	8	15	NA	7	POS2	control
1028	NA	16	15	NA	60	POS2	control
1029	NA	12Y	15	NA	5	POS2	control
1030	NA	15	15	NA	7	POS2	control
1031	NA	7	15	NA	60	POS2	cort
1032	NA	14	15	NA	5	POS2	cort
1033	NA	12B	15	NA	21	POS2	cort
1034	NA	2	15	NA	16	POS2	cort
1035	NA	81	15	NA	60	POS2	cort
1036	NA	18	15	NA	3	POS2	cort
1037	NA	31	15	NA	6	POS2	control
1038	NA	30	15	NA	5	POS2	cort
1039	NA	25	15	NA	4	POS2	control
1040	NA	20	15	NA	3	POS2	cort
1041	NA	10	15	NA	3	POS2	control
1042	NA	8	13	NA	7	POS3	control
1043	NA	16	13	NA	5	POS3	control
1044	NA	12Y	13	NA	6	POS3	control
1045	NA	15	13	NA	60	POS3	control
1046	NA	7	13	NA	6	POS3	cort
1047	NA	14	13	NA	15	POS3	cort
1048	NA	12B	13	NA	60	POS3	cort
1049	NA	2	13	NA	10	POS3	cort
1050	NA	81	13	NA	60	POS3	cort
1051	NA	18	13	NA	5	POS3	cort
1052	NA	31	13	NA	5	POS3	control
1053	NA	30	13	NA	8	POS3	cort
1054	NA	25	13	NA	4	POS3	control
1055	NA	20	13	NA	3	POS3	cort
1056	NA	10	13	NA	5	POS3	control
1057	NA	8	14	NA	12	POS3	control
1058	NA	16	14	NA	5	POS3	control
1059	NA	12Y	14	NA	6	POS3	control
1060	NA	15	14	NA	8	POS3	control
1061	NA	7	14	NA	60	POS3	cort
1062	NA	14	14	NA	60	POS3	cort
1063	NA	12B	14	NA	7	POS3	cort
1064	NA	2	14	NA	18	POS3	cort
1065	NA	81	14	NA	60	POS3	cort
1066	NA	18	14	NA	3	POS3	cort
1067	NA	31	14	NA	5	POS3	control
1068	NA	30	14	NA	11	POS3	cort
1069	NA	25	14	NA	5	POS3	control
1070	NA	20	14	NA	3	POS3	cort
1071	NA	10	14	NA	3	POS3	control
1072	NA	8	15	NA	6	POS3	control
1073	NA	16	15	NA	60	POS3	control
1074	NA	12Y	15	NA	6	POS3	control
1075	NA	15	15	NA	12	POS3	control
1076	NA	7	15	NA	7	POS3	cort
1077	NA	14	15	NA	7	POS3	cort
1078	NA	12B	15	NA	10	POS3	cort
1079	NA	2	15	NA	18	POS3	cort
1080	NA	81	15	NA	60	POS3	cort
1081	NA	18	15	NA	3	POS3	cort
1082	NA	31	15	NA	5	POS3	control
1083	NA	30	15	NA	4	POS3	cort
1084	NA	25	15	NA	4	POS3	control
1085	NA	20	15	NA	3	POS3	cort
1086	NA	10	15	NA	3	POS3	control
1087	NA	8	13	NA	60	NEG1	control
1088	NA	16	13	NA	60	NEG1	control
1089	NA	12Y	13	NA	60	NEG1	control
1090	NA	15	13	NA	60	NEG1	control
1091	NA	7	13	NA	60	NEG1	cort
1092	NA	14	13	NA	60	NEG1	cort
1093	NA	12B	13	NA	60	NEG1	cort
1094	NA	2	13	NA	60	NEG1	cort
1095	NA	81	13	NA	60	NEG1	cort
1096	NA	18	13	NA	32	NEG1	cort
1097	NA	31	13	NA	60	NEG1	control
1098	NA	30	13	NA	60	NEG1	cort
1099	NA	25	13	NA	46	NEG1	control
1100	NA	20	13	NA	60	NEG1	cort
1101	NA	10	13	NA	60	NEG1	control
1102	NA	8	14	NA	60	NEG1	control
1103	NA	16	14	NA	19	NEG1	control
1104	NA	12Y	14	NA	16	NEG1	control
1105	NA	15	14	NA	60	NEG1	control
1106	NA	7	14	NA	60	NEG1	cort
1107	NA	14	14	NA	60	NEG1	cort
1108	NA	12B	14	NA	60	NEG1	cort
1109	NA	2	14	NA	60	NEG1	cort
1110	NA	81	14	NA	60	NEG1	cort
1111	NA	18	14	NA	60	NEG1	cort
1112	NA	31	14	NA	60	NEG1	control
1113	NA	30	14	NA	60	NEG1	cort
1114	NA	25	14	NA	12	NEG1	control
1115	NA	20	14	NA	60	NEG1	cort
1116	NA	10	14	NA	60	NEG1	control
1117	NA	8	15	NA	60	NEG1	control
1118	NA	16	15	NA	60	NEG1	control
1119	NA	12Y	15	NA	60	NEG1	control
1120	NA	15	15	NA	60	NEG1	control
1121	NA	7	15	NA	60	NEG1	cort
1122	NA	14	15	NA	60	NEG1	cort
1123	NA	12B	15	NA	60	NEG1	cort
1124	NA	2	15	NA	60	NEG1	cort
1125	NA	81	15	NA	60	NEG1	cort
1126	NA	18	15	NA	10	NEG1	cort
1127	NA	31	15	NA	60	NEG1	control
1128	NA	30	15	NA	60	NEG1	cort
1129	NA	25	15	NA	8	NEG1	control
1130	NA	20	15	NA	60	NEG1	cort
1131	NA	10	15	NA	54	NEG1	control
1132	NA	8	13	NA	60	NEG2	control
1133	NA	16	13	NA	52	NEG2	control
1134	NA	12Y	13	NA	60	NEG2	control
1135	NA	15	13	NA	60	NEG2	control
1136	NA	7	13	NA	60	NEG2	cort
1137	NA	14	13	NA	60	NEG2	cort
1138	NA	12B	13	NA	60	NEG2	cort
1139	NA	2	13	NA	60	NEG2	cort
1140	NA	81	13	NA	60	NEG2	cort
1141	NA	18	13	NA	18	NEG2	cort
1142	NA	31	13	NA	60	NEG2	control
1143	NA	30	13	NA	60	NEG2	cort
1144	NA	25	13	NA	7	NEG2	control
1145	NA	20	13	NA	60	NEG2	cort
1146	NA	10	13	NA	60	NEG2	control
1147	NA	8	14	NA	60	NEG2	control
1148	NA	16	14	NA	24	NEG2	control
1149	NA	12Y	14	NA	60	NEG2	control
1150	NA	15	14	NA	60	NEG2	control
1151	NA	7	14	NA	60	NEG2	cort
1152	NA	14	14	NA	60	NEG2	cort
1153	NA	12B	14	NA	60	NEG2	cort
1154	NA	2	14	NA	60	NEG2	cort
1155	NA	81	14	NA	60	NEG2	cort
1156	NA	18	14	NA	7	NEG2	cort
1157	NA	31	14	NA	60	NEG2	control
1158	NA	30	14	NA	60	NEG2	cort
1159	NA	25	14	NA	8	NEG2	control
1160	NA	20	14	NA	60	NEG2	cort
1161	NA	10	14	NA	4	NEG2	control
1162	NA	8	15	NA	60	NEG2	control
1163	NA	16	15	NA	60	NEG2	control
1164	NA	12Y	15	NA	40	NEG2	control
1165	NA	15	15	NA	60	NEG2	control
1166	NA	7	15	NA	60	NEG2	cort
1167	NA	14	15	NA	10	NEG2	cort
1168	NA	12B	15	NA	60	NEG2	cort
1169	NA	2	15	NA	60	NEG2	cort
1170	NA	81	15	NA	60	NEG2	cort
1171	NA	18	15	NA	13	NEG2	cort
1172	NA	31	15	NA	60	NEG2	control
1173	NA	30	15	NA	60	NEG2	cort
1174	NA	25	15	NA	11	NEG2	control
1175	NA	20	15	NA	60	NEG2	cort
1176	NA	10	15	NA	60	NEG2	control
1177	NA	8	13	NA	60	NEG3	control
1178	NA	16	13	NA	25	NEG3	control
1179	NA	12Y	13	NA	60	NEG3	control
1180	NA	15	13	NA	60	NEG3	control
1181	NA	7	13	NA	60	NEG3	cort
1182	NA	14	13	NA	60	NEG3	cort
1183	NA	12B	13	NA	60	NEG3	cort
1184	NA	2	13	NA	60	NEG3	cort
1185	NA	81	13	NA	60	NEG3	cort
1186	NA	18	13	NA	60	NEG3	cort
1187	NA	31	13	NA	60	NEG3	control
1188	NA	30	13	NA	60	NEG3	cort
1189	NA	25	13	NA	10	NEG3	control
1190	NA	20	13	NA	60	NEG3	cort
1191	NA	10	13	NA	15	NEG3	control
1192	NA	8	14	NA	60	NEG3	control
1193	NA	16	14	NA	35	NEG3	control
1194	NA	12Y	14	NA	60	NEG3	control
1195	NA	15	14	NA	60	NEG3	control
1196	NA	7	14	NA	60	NEG3	cort
1197	NA	14	14	NA	60	NEG3	cort
1198	NA	12B	14	NA	60	NEG3	cort
1199	NA	2	14	NA	60	NEG3	cort
1200	NA	81	14	NA	60	NEG3	cort
1201	NA	18	14	NA	10	NEG3	cort
1202	NA	31	14	NA	60	NEG3	control
1203	NA	30	14	NA	60	NEG3	cort
1204	NA	25	14	NA	8	NEG3	control
1205	NA	20	14	NA	60	NEG3	cort
1206	NA	10	14	NA	53	NEG3	control
1207	NA	8	15	NA	60	NEG3	control
1208	NA	16	15	NA	60	NEG3	control
1209	NA	12Y	15	NA	60	NEG3	control
1210	NA	15	15	NA	60	NEG3	control
1211	NA	7	15	NA	60	NEG3	cort
1212	NA	14	15	NA	60	NEG3	cort
1213	NA	12B	15	NA	60	NEG3	cort
1214	NA	2	15	NA	60	NEG3	cort
1215	NA	81	15	NA	60	NEG3	cort
1216	NA	18	15	NA	60	NEG3	cort
1217	NA	31	15	NA	60	NEG3	control
1218	NA	30	15	NA	60	NEG3	cort
1219	NA	25	15	NA	21	NEG3	control
1220	NA	20	15	NA	60	NEG3	cort
1221	NA	10	15	NA	28	NEG3	control
